# Supplementary material for: Comparison of Healthiness, Labelling, and Price between Private and Branded Label Packaged Foods in New Zealand (2015–2019)
Source: Nutrients. 2021 Aug 9;13(8):2731. doi: 10.3390/nu13082731 (PMC8401692; doi:10.3390/nu13082731)
Supplement: Supplementary file 1 [file nutrients-13-02731-s001.zip]

Archive with 1 entries (1 files):
- nutrients-1317391-supplementary.pdf
